# Supplementary material for: Wnt3-mediated fibrosis and carcinogenesis of lung squamous cell carcinoma in idiopathic pulmonary fibrosis
Source: iScience. 2026 Apr 9;29(5):115667. doi: 10.1016/j.isci.2026.115667 (PMC13127482; doi:10.1016/j.isci.2026.115667)
Supplement: Table S2. LUSC3-up and -down signatures used for connectivity analysis [file mmc2.xlsx]

## Sheet: Sheet1
LUSC3 Up and Down signatures used for Connectivity analysis
Up-regulated genes (Valid 150)	log2FC	FDR	Down-regulated genes (Valid 150)	log2FC	FDR
SULT4A1	6.62704	6.67e-29	OXCT1	-2.68854	1.72e-07
WNT11	6.62011	6.36e-13	CEACAM5	-2.69205	3.23e-08
CYP4F3	6.49577	2.42e-156	VSNL1	-2.6925	0.0024006
AKR1B10	6.2614	2.05e-99	DUSP1	-2.69516	1.07e-12
CH25H	5.85054	3.59e-05	TYMP	-2.69939	3.49e-81
DNASE1L3	5.6687	4.99e-08	BST2	-2.71599	4.93e-42
CALB2	5.43624	0.000855228	IQCA1	-2.72051	1.45e-05
CES1	5.37269	9.42e-219	PRSS16	-2.72893	0.0225484
ATP6V0A4	5.26577	8.76e-14	ATP6AP2	-2.75261	5.29e-05
KIAA0319	5.18217	3.46e-17	GALC	-2.7582	0.0378568
NECAB2	5.10385	7.47e-09	ERN2	-2.75949	3.31e-06
DIRAS2	5.05922	2.55e-09	HILPDA	-2.76134	7.82e-07
ABCC2	5.02202	1.81e-11	GRAMD1B	-2.77319	0.0136744
PTPRN2	4.98702	4.24e-06	CLDN3	-2.7741	0.000188546
NRCAM	4.97512	9.98e-15	ALDH6A1	-2.79706	0.0462528
MAPK8IP2	4.94781	2.59e-06	FZD1	-2.80074	0.038254
SYNDIG1	4.78252	0.0168591	LAMB2	-2.80374	3.87e-10
STK32B	4.72962	0.0493079	IFIT3	-2.8109	0.0139508
SPP1	4.71628	8.66e-54	B2M	-2.8147	4.78e-73
NR0B1	4.70785	1.71e-14	PLSCR4	-2.81502	6.86e-08
ABCC3	4.67231	1.64e-134	MTHFD2L	-2.82192	0.00531404
KLK8	4.64886	7.78e-13	PLSCR1	-2.82891	2.99e-42
NDRG4	4.34756	2.65e-20	IFIT2	-2.84135	0.0462528
ALDH3A1	4.20905	1.54e-139	SLC2A1	-2.85121	3.95e-108
DNM1	4.18613	1.25e-49	FST	-2.85194	0.0174686
HECW1	4.13504	0.00844962	RAB31	-2.85218	0.0198424
ADD2	4.12674	1.18e-11	PCDH7	-2.86919	7.05e-08
LOXL3	4.01579	0.00102447	PON3	-2.88152	0.0495072
AKR1C2	3.99878	3.06e-161	PITX2	-2.88965	0.0445679
MAP1B	3.99598	4.95e-11	DPYSL3	-2.89122	3.39e-15
GRIN2D	3.83518	3.99e-08	CD55	-2.89144	1.3e-23
OSGIN1	3.80136	3.39e-67	TMC5	-2.89195	4.41e-14
CBR3	3.74828	0.00480794	TAP1	-2.90108	1.15e-71
NSUN3	3.72962	1.49e-19	STEAP1	-2.91058	0.0148508
DPYSL4	3.68508	0.0140723	CXCL8	-2.9159	2.13e-06
DOK1	3.68301	0.00727998	RING1	-2.91771	2.47e-57
AKR1C3	3.64374	1.7e-65	HERC6	-2.92725	2.57e-12
ABCA1	3.62452	2.42e-70	DISC1	-2.957	0.000266039
CYP4F11	3.5385	2.11e-53	ACHE	-2.96286	0.0378551
HKDC1	3.50921	0.00217857	FAAH	-2.98108	9.2e-16
ME1	3.48241	1.31e-72	IGFBP3	-2.98571	7.59e-59
CBR1	3.436	8.36e-17	SECTM1	-2.98599	5.3e-06
CBX2	3.36922	1.62e-13	GSTA1	-2.99866	7e-07
TXNRD1	3.36256	2.29e-159	PRPS1	-3.00553	4.17e-06
CACNG4	3.35472	1.13e-06	FSTL1	-3.01216	3.45e-16
RAP1GAP	3.34111	2.49e-06	PIGK	-3.01653	0.0315898
UCHL1	3.33688	2.62e-52	EDN2	-3.01984	1.56e-10
CGREF1	3.29264	0.00218038	SOX4	-3.029	2.13e-55
TPM2	3.29253	4.63e-62	ALDH1L1	-3.03496	0.000326028
CABYR	3.27248	3.49e-12	ZNF345	-3.06955	0.0274802
GADD45G	3.21153	4.28e-08	COL9A2	-3.09712	3.11e-11
MYEF2	3.2012	2.31e-05	CLCA4	-3.09749	0.000169116
LIN7A	3.19826	0.000456789	BEX4	-3.09873	0.00314019
WNT5A	3.19496	3.69e-22	SLC44A4	-3.09954	0.000441471
GALNT6	3.18813	4.5e-09	FUT3	-3.1008	0.000377491
EPS8L2	3.17382	5.33e-156	BARX1	-3.1054	0.0011918
ADAM12	3.1731	7.44e-08	PTPRT	-3.10673	0.000724839
B4GALNT1	3.16133	0.000891862	DUSP10	-3.11513	6.69e-16
SNCG	3.15872	2.38e-20	BIRC3	-3.12625	0.00668893
ADAM23	3.11817	1.37e-43	ABCG1	-3.1405	2.75e-08
FADS2	3.09608	2.15e-21	EDN1	-3.145	0.0178319
ABCA2	3.07696	6.04e-43	NR4A2	-3.14678	0.0106916
OLFM1	3.06708	0.0463982	KRT17	-3.15162	1.75e-57
SPINK5	3.06643	6.58e-05	ATP2A1	-3.15238	0.00438512
HHEX	3.05187	6.95e-13	PRDM5	-3.16871	0.0416341
MEGF9	2.99135	1.18e-15	JUN	-3.17384	2.97e-77
ABLIM1	2.98289	7.47e-56	CXCL6	-3.17392	2.82e-07
ARHGEF4	2.95362	1.3e-52	ZNF750	-3.18791	0.0446922
C5AR1	2.9534	0.0038244	STC1	-3.20964	0.0478797
PLCB4	2.95034	4.29e-24	ID4	-3.22941	0.00229321
DBNDD1	2.94292	2.28e-05	HS3ST1	-3.23664	0.00318142
KLF8	2.86313	6.8e-06	IFIH1	-3.24051	1.58e-19
DST	2.8511	6.62e-73	ISG15	-3.25753	8.43e-24
GCLC	2.84393	1.54e-105	TACSTD2	-3.26555	1.04e-123
MC1R	2.83797	0.0103289	ADRB2	-3.28044	0.00958583
COPZ2	2.80628	0.0241584	BMP3	-3.32329	9.45e-07
GRIP1	2.80448	2.92e-05	NSUN7	-3.3754	3.04e-05
TCN2	2.7966	8.56e-10	NRXN3	-3.39367	4.49e-10
AP3B2	2.7865	1.83e-11	IFI6	-3.41471	4.9e-77
NIT2	2.74155	9.52e-28	APOL1	-3.42915	1.61e-73
PLLP	2.72714	0.0320792	NOP10	-3.43118	0.0418505
CYP4F12	2.71574	0.00496747	S100A2	-3.43693	1.67e-71
FECH	2.70995	0.000397452	SEPHS2	-3.4417	2.37e-11
CACNA2D3	2.70968	4.12e-05	ADAMTSL3	-3.44625	6.23e-05
HSD11B2	2.68662	3.85e-09	RIPK4	-3.46526	1.32e-10
SH3GLB2	2.68539	6.32e-90	S100A3	-3.48162	0.000165491
PPFIBP2	2.6721	2.43e-24	PDIA3	-3.51315	2.16e-30
JAG1	2.6692	2.25e-63	SLCO1A2	-3.52888	0.00090203
PSTPIP2	2.64569	1.07e-22	ANOS1	-3.55268	1.12e-06
ACE	2.62791	0.00260967	SEZ6L2	-3.56467	2.79e-06
NME1	2.62775	1.55e-24	CP	-3.57836	6.13e-98
COL17A1	2.62611	6.81e-35	IFIT1	-3.60711	0.0196608
PMPCA	2.61483	1.09e-28	KEAP1	-3.62549	2.31e-12
LPIN1	2.59403	5.04e-10	RTP4	-3.62991	3.44e-08
SPARCL1	2.58618	1.02e-05	GPC3	-3.64432	0.00022633
ABCC1	2.57999	4.65e-112	SLC7A2	-3.64561	0.0344072
RBM38	2.57741	4.47e-10	RNF39	-3.65137	0.000463668
CLIP2	2.52885	8.25e-12	C3	-3.66763	5.93e-45
NRG1	2.52415	5.47e-10	IFI27	-3.67047	2.44e-62
PCID2	2.52204	4.81e-58	TFPI	-3.68081	0.0129529
GLE1	2.52147	5.07e-10	EGLN3	-3.69836	3.12e-76
HCK	2.51257	0.00383998	PDIA4	-3.7164	0.0392789
RNF24	2.49175	0.000729682	PLBD1	-3.74567	6.92e-34
MAPRE3	2.48791	2.75e-25	ANGPTL4	-3.75197	2.66e-05
PCLO	2.48743	2.58e-07	TNFSF10	-3.75324	2.2e-112
ABCC5	2.485	9.97e-130	SLC16A7	-3.76897	0.0343432
CYP3A5	2.48425	1.56e-11	CFH	-3.78313	2.5e-13
TM4SF1	2.47714	2.87e-15	SEMA6A	-3.8059	0.0153472
FERMT1	2.46112	8.42e-13	PTGS2	-3.81722	1.75e-05
SLC29A1	2.45218	8.59e-07	MAGEA4	-3.82033	3.23e-19
ABO	2.43394	1.54e-24	PLAA	-3.83813	0.00122007
DYSF	2.4336	0.00436162	C2CD2	-3.84262	3.46e-08
KCNAB2	2.43242	2.16e-06	ADH1C	-3.84741	4.99e-10
EPPK1	2.4235	1.28e-52	ATP10B	-3.85585	0.038799
ADH7	2.41633	1.54e-25	FZD8	-3.85808	1.98e-05
RAB15	2.4074	2.99e-15	NECTIN3	-3.86385	0.0258289
CRAT	2.40719	3.34e-06	LMO4	-3.88286	1.8e-32
NEBL	2.39803	1.22e-08	DPYD	-3.89663	1.1e-49
PNPLA3	2.39636	2.89e-06	MUC4	-3.95502	3.01e-125
AGPAT2	2.38531	1.92e-22	AIM2	-3.96819	1.17e-05
SLC12A8	2.36044	1.01e-07	BACE2	-3.99225	1.54e-12
SERPINF2	2.35169	0.000823122	MX2	-4.01509	2.61e-07
HYAL1	2.34092	0.00285374	GPC4	-4.03387	2.28e-05
ARAP3	2.33907	0.0143042	SERPINI2	-4.06529	7.64e-07
LZTS3	2.33705	1.3e-16	SERPINI1	-4.15099	0.00200588
AKR1B1	2.33459	0.000186805	RHOBTB3	-4.23215	3.59e-10
ABHD3	2.3193	2.82e-05	ADGRL1	-4.34754	9.03e-07
WNT3	2.31506	0.0104343	PLS1	-4.36435	0.00884952
EXD3	2.31059	4.1e-36	AR	-4.40944	0.0006331
PRAME	2.31017	1.1e-21	AADAC	-4.43668	4.26e-06
SIGIRR	2.30457	1.94e-25	DOC2B	-4.44272	2.64e-08
KCNG1	2.30428	4.04e-05	SLC37A1	-4.50483	1.74e-25
ARHGEF10	2.29088	1.15e-13	PLCH1	-4.62946	0.0400375
SREBF1	2.28682	2.47e-57	IDO1	-4.69051	6.85e-37
CDK5RAP3	2.27866	2.59e-136	TPK1	-4.7027	0.0371649
PGGHG	2.26411	1.67e-45	CTAG2	-4.71757	3e-14
TRPV4	2.25529	2.82e-17	IFI44L	-4.75732	4.74e-39
MVB12B	2.24255	1.59e-07	ARHGAP24	-4.80042	0.000695082
ARHGAP4	2.23848	3.84e-16	TMPRSS11E	-4.82671	0.0386895
KIAA0930	2.23448	1.54e-31	IRX4	-4.84554	1.66e-11
SH3TC1	2.21943	8.84e-17	CAAP1	-4.99388	0.00010554
DAGLA	2.21313	0.000720739	MX1	-5.04303	4.09e-29
TRPM4	2.20364	4.2e-49	TMPRSS2	-5.12434	4.72e-09
TOR4A	2.19012	0.000129	IFI44	-5.13983	1.88e-62
RAB6B	2.18107	0.00520414	DHRS9	-5.35708	0.00209998
NACC2	2.17945	1.46e-17	ROBO1	-5.41996	1.55e-33
PDE9A	2.1782	0.0380523	SNRPN	-5.70599	2.49e-06
RXRA	2.16056	1.54e-69	FMO3	-6.15461	4.96e-06
INPP5E	2.12536	6.42e-16	PDE3A	-6.59766	0.0150584
HSPB8	2.12493	0.00241703	PDE10A	-7.26161	7.65e-14
